# Supplementary material for: Do All Critically Ill Patients with COVID-19 Disease Benefit from Adding Tocilizumab to Glucocorticoids? A Retrospective Cohort Study
Source: Viruses. 2023 Jan 20;15(2):294. doi: 10.3390/v15020294 (PMC9967307; doi:10.3390/v15020294)
Supplement: Supplementary file 1 [file viruses-15-00294-s001.zip]

Archive with 1 entries (1 files):
- viruses-2111985-supplementary.pdf
